# Supplementary material for: Quantifying antibody kinetics and RNA detection during early-phase SARS-CoV-2 infection by time since symptom onset
Source: eLife. 2020 Sep 7;9:e60122. doi: 10.7554/eLife.60122 (PMC7508557; doi:10.7554/eLife.60122)
Supplement: Source code 1. [file elife-60122-code1.zip]

Archive with 1 entries (1 files):
- SupplementaryfileS3.Rmd
